# Supplementary material for: Exome-wide somatic mutation characterization of small bowel adenocarcinoma
Source: PLoS Genet. 2018 Mar 9;14(3):e1007200. doi: 10.1371/journal.pgen.1007200 (PMC5871010; doi:10.1371/journal.pgen.1007200)
Supplement: S2 Table — This table includes sample-wise statistics for all somatic variants within the targeted region. (XLSX) [file pgen.1007200.s002.xlsx]

## Sheet: Sheet1
S2 Table. Mutation statistics from exome sequencing data. This table includes sample-wise statistics for all somatic variants within the targeted region.
#Sample	MMR status	Variants	Muts/megabases	SNVs	DELs	INSs	Coding	Synonymous	Nonsynonymous	Missense	Splice-site	Nonsense	FrameShift	Inframe	Hetero/homo-rate	TS/TV-rate	T>A	T>C	T>G	C>A	C>G	C>T	Avg.call/cov	RegionMegabases
SIA1	MSS	88	1.59	82	5	1	53	12	37	35	0	2	1	2	0.0	2.57	0.01	0.22	0.13	0.09	0.05	0.5	0.43	55.30151955
SIA2	MSS	76	1.31	74	1	1	50	19	29	26	1	4	0	0	0.0	2.52	0.01	0.15	0.08	0.14	0.05	0.57	0.37	57.84411815
SIA3	MSS	421	7.28	399	16	6	238	58	174	157	2	19	7	1	420.0	1.83	0.05	0.14	0.16	0.09	0.06	0.5	0.39	57.84411815
SIA4	MSS	274	4.84	250	18	6	164	45	105	91	1	15	9	0	0.0	2.85	0.04	0.17	0.02	0.14	0.06	0.57	0.34	56.57281885
SIA5	MSS	230	3.93	214	9	7	144	36	97	87	2	12	1	2	114.0	2.29	0.06	0.13	0.04	0.15	0.06	0.57	0.34	58.4797678
SIA9	MSS	179	3.09	168	8	3	121	35	83	77	2	8	4	1	88.5	2.5	0.05	0.12	0.04	0.12	0.07	0.6	0.35	57.84411815
SIA12	MSS	211	3.57	192	9	10	126	34	85	79	0	6	3	1	0.0	1.37	0.08	0.16	0.13	0.14	0.07	0.42	0.3	59.11541745
SIA16	MSS	249	4.26	229	10	10	146	38	100	88	3	15	6	0	0.0	2.05	0.04	0.1	0.04	0.14	0.11	0.57	0.39	58.4797678
SIA18	MSS	170	3.00	159	9	2	99	26	67	62	0	5	2	2	0.0	1.56	0.06	0.21	0.15	0.08	0.1	0.4	0.4	56.57281885
SIA19	MSS	217	3.79	202	10	5	117	33	84	72	0	12	8	1	216.0	2.16	0.05	0.15	0.06	0.13	0.07	0.53	0.37	57.2084685
SIA21	MSS	208	3.48	198	8	2	128	23	87	77	2	12	4	1	207.0	0.68	0.01	0.15	0.04	0.5	0.06	0.25	0.3	59.7510671
SIA26	MSS	105	1.82	99	3	3	70	15	48	43	2	7	4	1	104.0	2.41	0.04	0.11	0.04	0.15	0.06	0.6	0.34	57.84411815
SIA29	MSS	288	4.98	268	13	7	174	45	119	106	1	14	6	2	287.0	2.48	0.03	0.1	0.03	0.15	0.08	0.61	0.39	57.84411815
SIA30	MSS	249	4.47	228	13	8	135	35	85	78	3	10	5	2	249.0	2.63	0.09	0.2	0.05	0.06	0.07	0.53	0.36	55.9371692
SIA35	MSS	222	3.92	209	8	5	127	31	88	78	0	10	3	1	0.0	3.1	0.06	0.11	0.06	0.09	0.03	0.65	0.33	56.57281885
SIA39	MSS	404	6.83	379	17	8	231	57	165	152	3	16	3	1	403.0	1.35	0.07	0.16	0.21	0.1	0.05	0.41	0.27	59.11541745
SIA40	MSS	257	4.30	235	16	6	165	39	104	96	2	10	4	3	127.5	2.22	0.04	0.13	0.05	0.12	0.1	0.56	0.32	59.7510671
SIA43	MSS	133	2.38	127	3	3	83	22	55	50	1	6	4	1	0.0	2.34	0.05	0.17	0.15	0.04	0.06	0.53	0.36	55.9371692
SIA44	MSS	303	5.54	282	16	5	180	48	127	107	0	20	4	4	0.0	1.59	0.06	0.06	0.04	0.19	0.09	0.55	0.38	54.6658699
SIA45	MSS	177	3.13	165	10	2	116	34	74	71	0	3	0	3	0.0	2.11	0.07	0.15	0.06	0.08	0.11	0.53	0.36	56.57281885
SIA50	MSS	205	3.43	191	10	4	116	24	87	79	0	8	2	3	0.0	2.67	0.04	0.15	0.06	0.07	0.1	0.58	0.38	59.7510671
SIA56	MSS	207	3.74	196	6	5	140	37	92	82	4	14	3	1	0.0	2.56	0.04	0.11	0.04	0.15	0.06	0.61	0.31	55.30151955
SIA62	MSS	155	2.68	150	5	0	92	21	67	64	0	3	1	2	0.0	1.08	0.06	0.11	0.06	0.13	0.23	0.41	0.28	57.84411815
SIA67	MSS	276	4.93	266	8	2	145	33	101	87	3	17	4	0	275.0	0.87	0.08	0.15	0.05	0.24	0.17	0.31	0.3	55.9371692
SIA70	MSS	98	1.79	89	7	2	62	23	36	31	0	5	4	2	97.0	1.97	0.06	0.16	0.07	0.11	0.1	0.51	0.35	54.6658699
SIA72	MSS	101	1.79	93	4	4	58	13	41	36	0	5	2	1	0.0	2.44	0.03	0.11	0.08	0.11	0.08	0.6	0.35	56.57281885
SIA74	MSS	533	9.02	499	19	15	301	76	211	193	1	19	9	3	532.0	1.35	0.1	0.16	0.12	0.13	0.08	0.42	0.34	59.11541745
SIA75	MSS	224	3.96	206	10	8	131	30	92	78	1	15	5	1	73.67	5.44	0.02	0.14	0.02	0.09	0.02	0.7	0.4	56.57281885
SIA76	MSS	351	5.94	323	14	14	226	54	151	130	3	24	13	0	0.0	3.42	0.02	0.13	0.03	0.14	0.04	0.64	0.31	59.11541745
SIA78	MSS	182	3.18	153	19	10	101	20	74	60	1	15	9	4	90.0	2.26	0.05	0.13	0.1	0.03	0.13	0.56	0.41	57.2084685
SIA80	MSS	860	15.37	829	17	14	488	99	357	332	8	33	8	1	142.33	0.63	0.06	0.15	0.4	0.1	0.05	0.24	0.39	55.9371692
SIA82	MSS	358	6.47	346	7	5	224	65	141	133	4	12	3	3	70.6	1.91	0.07	0.11	0.08	0.1	0.09	0.54	0.4	55.30151955
SIA83	MSS	170	2.97	153	10	7	104	31	66	55	1	12	6	3	169.0	2.26	0.07	0.15	0.06	0.1	0.08	0.54	0.37	57.2084685
SIA95	MSS	328	5.80	309	7	12	202	46	148	131	2	19	11	1	163.0	1.49	0.06	0.17	0.17	0.07	0.11	0.43	0.35	56.57281885
SIA98	MSS	666	11.51	635	23	8	396	69	288	256	9	41	17	0	665.0	0.73	0.08	0.14	0.03	0.31	0.15	0.28	0.32	57.84411815
SIA103	MSS	78	1.39	75	3	0	44	16	24	22	0	2	1	0	0.0	3.17	0.01	0.09	0.08	0.05	0.09	0.67	0.39	55.9371692
SIA110	MSS	112	1.98	93	13	6	57	16	36	33	0	3	2	1	111.0	1.91	0.02	0.2	0.05	0.12	0.15	0.45	0.31	56.57281885
SIA114	MSS	369	6.75	355	9	5	235	64	155	140	6	21	4	1	0.0	1.98	0.04	0.1	0.08	0.16	0.05	0.56	0.33	54.6658699
SIA115	MSS	356	6.09	341	8	7	199	48	137	127	3	13	1	3	355.0	2.48	0.04	0.11	0.04	0.15	0.05	0.6	0.32	58.4797678
SIA117	MSS	214	3.70	200	8	6	135	37	91	83	2	10	7	2	0.0	1.99	0.07	0.1	0.05	0.15	0.07	0.56	0.4	57.84411815
SIA118	MSS	130	2.30	118	9	3	72	18	52	46	0	6	1	2	42.33	2.03	0.03	0.12	0.06	0.16	0.08	0.55	0.33	56.57281885
SIA121	MSS	183	3.27	173	5	5	121	39	78	71	0	7	2	1	0.0	2.39	0.05	0.13	0.06	0.1	0.08	0.58	0.32	55.9371692
SIA123	MSS	173	3.20	154	9	10	100	20	75	66	3	12	5	1	0.0	1.75	0.05	0.17	0.08	0.16	0.07	0.47	0.4	54.03022025
SIA125	MSS	219	3.96	202	15	2	126	27	90	84	2	8	3	4	0.0	2.54	0.03	0.17	0.05	0.12	0.08	0.55	0.39	55.30151955
SIA126	MSS	293	5.30	276	12	5	175	36	130	120	2	12	3	0	4.43	2.41	0.03	0.12	0.05	0.11	0.11	0.59	0.43	55.30151955
SIA128	MSS	75	1.30	69	5	1	39	5	31	26	1	6	2	2	0.0	2.0	0.06	0.25	0.04	0.09	0.14	0.42	0.38	57.84411815
SIA135	MSS	650	11.64	603	38	9	381	68	282	247	3	39	22	7	324.5	0.82	0.11	0.1	0.06	0.19	0.18	0.35	0.37	55.9371692
SIA137	MSS	313	6.00	295	9	9	186	49	130	119	1	12	6	2	155.5	1.57	0.06	0.14	0.09	0.14	0.09	0.47	0.37	52.1232713
SIA140	MSS	149	2.69	144	3	2	94	28	57	56	2	3	1	0	0.0	2.69	0.03	0.19	0.07	0.1	0.08	0.53	0.36	55.30151955
SIA141	MSS	90	1.57	83	5	2	51	18	33	32	0	1	1	4	0.0	2.95	0.05	0.23	0.02	0.08	0.1	0.52	0.42	57.2084685
SIA142	MSS	90	1.54	86	3	1	58	13	41	37	0	4	2	1	0.0	2.44	0.05	0.22	0.01	0.12	0.12	0.49	0.47	58.4797678
SIA145	MSS	147	2.69	134	9	4	82	21	52	44	0	8	6	1	0.0	2.72	0.04	0.22	0.02	0.12	0.09	0.51	0.33	54.6658699
SIA148	MSS	78	1.38	69	6	3	39	13	26	22	0	4	3	1	0.0	3.6	0.06	0.14	0.01	0.06	0.09	0.64	0.41	56.57281885
SIA149	MSS	197	3.44	178	14	5	106	26	68	61	2	9	4	2	27.14	1.74	0.06	0.13	0.03	0.16	0.12	0.51	0.43	57.2084685
SIA150	MSS	147	2.66	139	8	0	98	31	64	55	0	9	3	0	72.5	1.84	0.06	0.09	0.05	0.16	0.09	0.56	0.34	55.30151955
SIA153	MSS	107	1.87	98	8	1	57	12	44	39	1	6	2	1	106.0	1.13	0.07	0.1	0.07	0.16	0.16	0.43	0.36	57.2084685
SIA158	MSS	287	4.96	268	11	8	163	43	109	102	0	7	3	3	142.5	3.06	0.05	0.13	0.04	0.09	0.07	0.62	0.37	57.84411815
SIA160	MSS	110	1.97	105	4	1	62	18	38	30	2	10	3	0	109.0	3.38	0.03	0.25	0.05	0.05	0.1	0.52	0.4	55.9371692
SIA161	MSS	256	4.68	241	15	0	153	36	111	101	1	11	4	4	0.0	2.71	0.04	0.1	0.03	0.1	0.1	0.63	0.34	54.6658699
SIA162	MSS	261	4.67	243	9	9	151	41	99	88	1	12	5	2	129.5	2.08	0.06	0.12	0.07	0.12	0.07	0.55	0.34	55.9371692
SIA163	MSS	188	3.32	173	12	3	94	23	61	57	2	6	1	1	46.0	1.66	0.08	0.17	0.04	0.12	0.14	0.46	0.38	56.57281885
SIA164	MSS	306	5.47	286	15	5	192	53	124	111	3	16	7	2	0.0	2.18	0.05	0.12	0.06	0.1	0.1	0.56	0.39	55.9371692
SIA168	MSS	408	7.13	389	10	9	237	47	174	153	3	24	4	3	0.0	1.3	0.08	0.14	0.12	0.11	0.12	0.42	0.27	57.2084685
SIA169	MSS	268	4.79	246	15	7	152	34	106	91	1	16	8	1	0.0	3.03	0.04	0.1	0.04	0.1	0.07	0.65	0.32	55.9371692
SIA170	MSS	98	1.75	92	4	2	57	14	38	31	2	9	0	0	0.0	2.41	0.07	0.17	0.03	0.09	0.11	0.53	0.35	55.9371692
SIA171	MSS	183	3.16	168	11	4	113	29	78	69	0	9	6	3	0.0	2.5	0.07	0.17	0.04	0.1	0.07	0.54	0.36	57.84411815
SIA174	MSS	197	3.52	191	1	5	119	32	76	71	1	6	1	2	0.0	2.29	0.06	0.2	0.03	0.14	0.07	0.5	0.35	55.9371692
SIA178	MSS	165	2.98	151	8	6	101	27	69	61	2	10	7	2	0.0	2.28	0.03	0.15	0.03	0.13	0.13	0.54	0.34	55.30151955
SIA181	MSS	312	5.28	293	11	8	194	44	134	118	1	17	3	3	311.0	2.15	0.04	0.04	0.04	0.12	0.12	0.64	0.4	59.11541745
SIA184	MSS	229	3.96	210	15	4	131	26	95	90	4	9	4	2	0.0	2.96	0.03	0.16	0.03	0.12	0.07	0.59	0.31	57.84411815
SIA185	MSS	132	2.36	125	5	2	80	17	52	43	3	12	1	0	0.0	2.05	0.08	0.1	0.04	0.14	0.06	0.57	0.38	55.9371692
SIA188	MSS	183	3.39	169	11	3	113	35	70	57	2	15	5	1	0.0	4.12	0.02	0.14	0.04	0.08	0.06	0.66	0.31	54.03022025
SIA190	MSS	395	6.98	359	19	17	230	54	163	147	2	18	7	2	394.0	1.94	0.09	0.19	0.1	0.11	0.04	0.47	0.37	56.57281885
SIA191	MSS	267	4.77	247	16	4	164	48	104	93	2	13	4	4	52.4	3.12	0.03	0.06	0.04	0.09	0.09	0.69	0.38	55.9371692
SIA192	MSS	557	10.19	525	25	7	341	73	249	221	6	34	12	4	138.25	0.61	0.08	0.11	0.05	0.38	0.11	0.27	0.4	54.6658699
SIA196	MSS	379	7.18	369	4	6	230	55	165	140	1	26	4	0	0.0	1.49	0.03	0.07	0.02	0.12	0.22	0.53	0.36	52.75892095
SIA198	MSS	159	2.88	151	7	1	108	32	65	59	1	7	3	1	0.0	3.58	0.04	0.21	0.04	0.07	0.07	0.58	0.36	55.30151955
SIA200	MSS	307	5.62	283	15	9	174	45	114	105	3	12	3	2	101.33	2.14	0.07	0.16	0.05	0.11	0.09	0.53	0.4	54.6658699
Neni1_2	MSS	225	3.93	214	9	2	138	32	100	95	2	7	3	3	224.0	2.01	0.06	0.17	0.09	0.1	0.08	0.5	0.31	57.2084685
SIA207	MSS	203	3.63	189	11	3	114	31	76	70	2	8	4	2	0.0	2.5	0.06	0.23	0.04	0.09	0.09	0.49	0.38	55.9371692
SIA209	MSS	166	3.04	160	4	2	97	21	73	61	0	12	1	1	0.0	1.86	0.06	0.18	0.11	0.13	0.05	0.47	0.34	54.6658699
SIA211	MSS	187	3.38	176	5	6	121	28	90	85	0	5	2	1	92.5	1.75	0.11	0.16	0.1	0.09	0.07	0.48	0.33	55.30151955
SIA214	MSS	140	2.59	127	10	3	82	25	47	44	3	6	1	2	139.0	2.63	0.02	0.13	0.04	0.13	0.08	0.59	0.39	54.03022025
SIA219	MSS	584	10.32	545	24	15	353	80	256	224	7	39	15	0	31.44	1.62	0.03	0.12	0.08	0.16	0.11	0.5	0.43	56.57281885
SIA220	MSS	240	4.24	224	10	6	144	41	95	89	2	8	3	2	119.0	2.56	0.04	0.12	0.02	0.17	0.05	0.6	0.37	56.57281885
SIA225	MSS	191	3.34	178	8	5	126	31	88	79	3	12	4	3	0.0	3.14	0.04	0.16	0.04	0.1	0.06	0.6	0.37	57.2084685
SIA226	MSS	236	4.17	218	13	5	138	31	97	86	2	13	8	2	0.0	2.03	0.05	0.14	0.12	0.11	0.06	0.53	0.38	56.57281885
SIA228	MSS	137	2.45	131	4	2	82	22	55	48	1	8	4	1	0.0	2.12	0.03	0.14	0.09	0.1	0.1	0.54	0.3	55.9371692
SIA229	MSS	189	3.34	181	7	1	102	27	67	66	2	3	0	0	188.0	2.85	0.04	0.24	0.07	0.06	0.09	0.5	0.39	56.57281885
SIA230	MSS	292	5.28	273	11	8	170	40	113	105	5	13	4	2	96.33	1.7	0.1	0.17	0.04	0.15	0.08	0.46	0.39	55.30151955
SIA231	MSS	299	5.41	286	9	4	161	41	107	98	5	14	7	1	298.0	0.96	0.1	0.09	0.05	0.25	0.11	0.4	0.33	55.30151955
SIA27	MSI	3557	63.59	2244	1150	163	1820	385	1305	890	14	429	376	22	1777.5	3.19	0.03	0.18	0.06	0.13	0.02	0.58	0.33	55.9371692
SIA32	MSI	6495	108.70	5327	1031	137	3539	858	2427	2024	46	449	339	10	6494.0	5.05	0.08	0.47	0.02	0.06	0.01	0.37	0.22	59.7510671
SIA53	MSI	4919	85.04	3158	1564	197	2515	542	1777	1230	19	566	480	14	326.93	3.3	0.03	0.2	0.05	0.13	0.02	0.57	0.41	57.84411815
SIA57	MSI	5068	88.59	2831	1958	279	2528	484	1882	1188	16	710	639	26	1012.6	3.42	0.03	0.18	0.04	0.14	0.01	0.6	0.37	57.2084685
SIA89	MSI	2524	44.12	1572	863	89	1311	270	940	613	14	341	286	10	0.0	2.89	0.05	0.2	0.07	0.12	0.02	0.54	0.26	57.2084685
SIA93	MSI	3826	66.88	2346	1314	166	1987	396	1466	978	24	512	435	27	3825.0	3.12	0.04	0.25	0.03	0.16	0.01	0.51	0.26	57.2084685
SIA111	MSI	1598	28.90	944	565	89	835	182	592	394	5	203	178	16	0.0	4.16	0.02	0.15	0.03	0.13	0.02	0.66	0.28	55.30151955
SIA127	MSI	4358	77.91	3090	1143	125	2382	491	1698	1281	21	438	360	14	1088.5	5.07	0.05	0.21	0.02	0.09	0.01	0.63	0.27	55.9371692
SIA132	MSI	2395	42.82	1482	755	158	1253	280	887	597	13	303	256	16	797.33	6.06	0.02	0.16	0.02	0.09	0.01	0.7	0.35	55.9371692
SIA138	MSI	8841	159.87	8111	427	303	5050	1198	3398	3004	156	550	220	1	0.0	1.94	0.05	0.2	0.04	0.25	0.01	0.46	0.3	55.30151955
SIA154	MSI	1991	35.19	1373	535	83	1070	242	740	546	15	209	159	4	1990.0	4.07	0.02	0.16	0.03	0.14	0.02	0.64	0.31	56.57281885
SIA173	MSI	1716	31.76	989	646	81	826	177	579	387	4	196	171	11	1715.0	5.77	0.02	0.15	0.03	0.08	0.01	0.7	0.28	54.03022025
SIA183	MSI	1697	30.00	1010	626	61	824	173	591	390	9	210	181	13	847.5	3.04	0.03	0.18	0.05	0.15	0.02	0.57	0.25	56.57281885
SIA212	MSI	3664	67.03	2049	1425	190	1721	329	1266	812	29	483	418	20	0.0	4.24	0.03	0.39	0.05	0.09	0.01	0.42	0.25	54.6658699
SIA227	MSI	1263	22.84	1170	72	21	803	201	553	489	7	71	21	4	0.0	5.84	0.03	0.13	0.03	0.07	0.02	0.73	0.27	55.30151955
