# Supplementary material for: Exome-wide somatic mutation characterization of small bowel adenocarcinoma
Source: PLoS Genet. 2018 Mar 9;14(3):e1007200. doi: 10.1371/journal.pgen.1007200 (PMC5871010; doi:10.1371/journal.pgen.1007200)
Supplement: S5 Table — Signature analysis: (a) division of MSI and MSS tumors, (b) the MSS exposures, and (c) the signature weights (MSS), and (d) the signature weights (MSI). (XLSX) [file pgen.1007200.s005.xlsx]

## Sheet: a)SIA_MSS_MSI_exposures
S5 Table. Signature analysis: (a) division of MSI and MSS tumors, (b) the MSS exposures,
and (c) the signature weights (MSS), and (d) the signature weights (MSI).
Table a. Signature analysis. Division of MSI and MSS tumors.
Sample	Signature 6 exposure
SIA53	18.4165		MSI sample
SIA57	14.4991
SIA138	8.78007
SIA89	8.00879
SIA27	6.38001
SIA127	6.09405
SIA93	5.67179
SIA32	4.24002
SIA154	3.64216
SIA132	2.89161
SIA183	2.59929
SIA227	2.11418
SIA111	1.97816
SIA212	1.31286
SIA173	1.2007
SIA219	0.783826
SIA75	0.720659
SIA74	0.703668
SIA80	0.594183
SIA114	0.571089
SIA169	0.556688
SIA82	0.550198
SIA16	0.5315
SIA192	0.531364
SIA135	0.530036
SIA3	0.506499
SIA50	0.498129
SIA126	0.449493
SIA168	0.414496
SIA40	0.411232
SIA181	0.407403
SIA98	0.383493
SIA164	0.355856
SIA4	0.353686
SIA184	0.353574
SIA211	0.352696
SIA29	0.347716
SIA178	0.30799
SIA78	0.299899
SIA230	0.29533
SIA231	0.293293
SIA9	0.29058
SIA171	0.286547
SIA39	0.285112
SIA19	0.282953
SIA5	0.282213
SIA226	0.27709
SIA115	0.271521
SIA2	0.26918
SIA196	0.267167
SIA191	0.260339
SIA67	0.252991
SIA45	0.245804
SIA76	0.245046
SIA161	0.240341
SIA95	0.198098
SIA56	0.191583
SIA220	0.184336
SIA140	0.184308
SIA190	0.182296
SIA1	0.164404
SIA170	0.163655
SIA72	0.161133
SIA150	0.159747
SIA229	0.154157
SIA26	0.134155
SIA149	0.124608
SIA214	0.121027
SIA21	0.11981
SIA174	0.116844
SIA198	0.113919
SIA188	0.111878
SIA225	0.110994
SIA30	0.10307
SIA70	0.099913
SIA110	0.0845439
SIA103	0.0823983
SIA148	0.0791991
SIA117	0.07357
SIA228	0.0488275
SIA44	0.046056
SIA145	0.0436304
SIA160	0.0371212
SIA158	0.0282779
SIA83	0.0216357
SIA137	0.0149678
SIA118	0.00929197
SIA142	0.00753067
SIA12	0.00302574
SIA153	0.00148306
SIA200	0.000148548
SIA207	0
SIA163	0
Neni1_2	0
SIA141	0
SIA18	0
SIA209	0
SIA125	0
SIA43	0
SIA128	0
SIA121	0
SIA123	0
SIA162	0
SIA185	0
SIA35	0
SIA62	0

## Sheet: b)SIA_MSS_exposures
Table b. Signatures. The MSS exposures.
Sample	Signature 1A exposure	Signature 17 exposure	Signature U2 exposure
Neni1_2	1.41742	0.549939	0.828899
SIA103	0.898055	0	0.0507806
SIA110	0.465803	0.0799303	0.515072
SIA114	3.40053	1.28235	0.327738
SIA115	3.70831	0.318005	0.507623
SIA117	1.96724	0.0951879	0.406309
SIA118	0.838208	0.140631	0.506521
SIA121	1.86245	0.215816	0.0383364
SIA123	0.990894	0.383088	0.559154
SIA125	1.40753	0.091225	1.00271
SIA126	2.225	0.270925	1.17058
SIA128	0.308642	0.0109935	0.401938
SIA12	1.12698	1.0213	0.543917
SIA135	1.72774	0.638869	4.40896
SIA137	1.77913	0.908599	1.2061
SIA140	1.00642	0.199246	0.489337
SIA141	0.612826	0.0135003	0.32963
SIA142	0.580436	0.00556271	0.371749
SIA145	1.01221	0.0374363	0.542617
SIA148	0.700678	0	0.176735
SIA149	1.58617	0.0425784	0.51707
SIA150	1.23349	0.0504507	0.48556
SIA153	0.384854	0.0594522	0.710499
SIA158	2.72492	0.215525	0.457914
SIA160	0.794042	0.0759883	0.343771
SIA161	2.53905	0.119062	0.635776
SIA162	1.80145	0.365132	1.14804
SIA163	1.03226	0.0880621	0.822933
SIA164	2.64897	0.392455	0.801714
SIA168	2.20892	1.65468	1.55863
SIA169	2.88542	0	0.322777
SIA16	1.96244	0.207615	0.868808
SIA170	0.644869	0.0560841	0.400041
SIA171	1.60313	0.162863	0.244071
SIA174	0.884994	0.0919576	1.29925
SIA178	1.14115	0.0811193	0.790916
SIA181	3.25848	0.06275	0.762063
SIA184	2.22824	0.148495	0.246604
SIA185	1.22697	0.0203019	0.297093
SIA188	1.51994	0.105043	0.59834
SIA18	0.787228	1.01975	0.454491
SIA190	2.70402	0.863108	0.799503
SIA191	3.38358	0.0574231	0.0955455
SIA192	0.983641	0.481095	4.43585
SIA196	1.63786	0.0398968	4.11198
SIA198	1.57144	0.0303072	0.154689
SIA19	1.93387	0.357145	0.238863
SIA1	0.374244	0.211921	0.370161
SIA200	2.35881	0.435483	0.808173
SIA207	1.07638	0.0589026	1.03283
SIA209	1.08661	0.546819	0.473089
SIA211	1.22256	0.686317	0.516517
SIA214	1.17306	0.092564	0.405547
SIA219	2.68284	1.14678	3.72252
SIA21	0.782484	0.12398	1.43293
SIA220	2.08627	0.0324009	0.671143
SIA225	1.77084	0.186665	0.316939
SIA226	1.84339	1.23563	0.305383
SIA228	0.956284	0.154681	0.55598
SIA229	1.59519	0.169461	0.325921
SIA230	1.49592	0.150507	1.46634
SIA231	0.7059	0.0824007	2.5196
SIA26	0.72387	0.0585057	0.467248
SIA29	3.04043	0.0494958	0.505555
SIA2	0.57853	0.0738674	0.287433
SIA30	1.60324	0.0860195	0.898699
SIA35	2.54805	0.197219	0
SIA39	2.43906	3.63765	0
SIA3	2.61582	2.44662	1.13865
SIA40	2.25525	0.151765	0.554243
SIA43	1.06104	0.72738	0.0404168
SIA44	2.50679	0.0261147	1.09497
SIA45	1.4783	0.16096	0.423341
SIA4	2.633	0.0682269	0.436046
SIA50	1.84104	0.0929828	0.361384
SIA56	2.13869	0.0976301	0.336085
SIA5	2.37008	0.0572618	0.190761
SIA62	0.590009	0.13687	1.05655
SIA67	0.535895	0.10443	2.59723
SIA70	0.644586	0.047767	0.287749
SIA72	0.982338	0.0657001	0.133801
SIA74	3.39254	1.82749	0.990006
SIA75	2.5618	0.062824	0.0235165
SIA76	3.75839	0.317877	0.351401
SIA78	1.11263	0.252328	0.552992
SIA80	1.17588	13.3782	0.648807
SIA82	3.23437	0.704864	0.594249
SIA83	0.997731	0.0728004	0.731057
SIA95	1.83609	2.20782	0.663122
SIA98	0.790192	0.113521	6.14192
SIA9	1.67713	0.00211546	0.419159

## Sheet: c) Signature weights (MSS)
Table c. Signatures. The signature weights (MSS).
Mutation	Signature 1A weights	Signature 17 weights	Signature U2 weights
AAA>ACA	0.208556	3.06964	0.424958
AAA>AGA	0.682568	0.459865	0.529296
AAA>ATA	0.382191	0.237242	0.621373
AAG>ATG	0.305209	1.0834	0.520908
AAT>ACT	0.257893	0.841587	0.0533835
AAT>ATT	0.280373	0.262824	0.308236
ACA>AAA	0.405627	0.422755	1.72259
ACC>ATC	1.09532	0.171976	1.16808
ACG>AAG	0.0198154	0	0.837772
ACG>ATG	9.56144	1.19602	0
ACT>AAT	0.236933	0.121859	1.28621
ACT>AGT	0.252556	0.207546	0.753641
AGA>AAA	1.67601	0.320051	2.74041
AGA>ATA	1.30458	0.350383	2.1484
AGG>ATG	0.0884848	0.491322	2.25419
AGT>AAT	0.976316	0.353926	1.00719
ATA>ACA	0.783098	0.149727	1.55264
ATC>AAC	0.278909	0.030385	0.30308
ATC>ACC	0.585374	0.215874	0.171921
ATG>AAG	0.15159	0.143722	0.7081
ATG>ACG	1.13019	0	0.969142
ATT>ACT	0.769222	0.54515	1.21647
CAA>CCA	0.150162	0.237234	0.305723
CAA>CTA	0.070148	0.0541316	0.472794
CAC>CCC	0.0982229	0.00838723	0.3292
CAC>CGC	0.471382	0.236062	0.511241
CAC>CTC	0	0.212675	0.621508
CAG>CCG	0.128378	0.779971	0.397955
CAG>CGG	0.84788	0.647287	1.0035
CAT>CCT	0.175221	0.14683	0.136259
CCA>CAA	0.113953	0.198181	1.93739
CCA>CGA	0.22434	0	0.868273
CCC>CAC	0.0753102	0.160937	2.20648
CCG>CGG	0.097508	0.140874	0.44344
CCT>CGT	0.259888	0.156993	0.938858
CCT>CTT	1.42471	0.288162	2.08811
CGA>CTA	0.135446	0.20252	0.72961
CGC>CAC	10.5204	1.23767	0.274691
CGC>CTC	0.220035	0.0945974	0.904231
CGG>CAG	10.2951	1.28311	0.585455
CGG>CTG	0	0.0630182	1.30752
CGT>CCT	0	0	0.465903
CTA>CAA	0	0.10466	0.568992
CTA>CGA	0.0491608	0.4263	0.0511834
CTC>CAC	0.111867	0.317178	0.724549
CTC>CGC	0	1.32986	0.0229025
CTG>CAG	0.239754	0.389634	0.968737
CTT>CCT	0.820853	2.73421	0.873369
CTT>CGT	0	13.8747	0
GAA>GCA	0.0693457	0.675648	0.331738
GAA>GGA	0.648599	0.0731917	0.341707
GAG>GGG	0.548796	1.09471	0.699927
GAT>GCT	0.138858	0.0566985	0.0856318
GCC>GAC	0.243136	0.531346	1.66682
GCC>GGC	0.253264	0.0120853	0.547898
GCC>GTC	1.76362	0.651181	1.79681
GCG>GGG	0.134839	0.0829293	0.382791
GCT>GAT	0.504246	0.208462	1.12567
GCT>GGT	0.254444	0.142884	0.5124
GCT>GTT	1.32587	0.32526	0.822121
GGA>GAA	1.52762	0.207688	2.56549
GGG>GAG	1.53238	0.519321	2.31623
GGG>GCG	0.194162	0.239419	0.661017
GGT>GCT	0.1942	0.0372771	0.663897
GGT>GTT	0.236796	0.267986	2.05702
GTC>GAC	0.13924	0.216428	0.268181
GTC>GCC	0.45434	0.627651	0.207794
GTC>GGC	0.0815565	0.129989	0.0944988
GTT>GAT	0.265467	0.0475881	0.364451
GTT>GCT	0.514219	0.288544	0.499679
GTT>GGT	0	2.34314	0.219032
TAA>TCA	0.168208	0.203643	0.233271
TAA>TGA	0.598325	0.330613	0.467705
TAA>TTA	0.342896	0.0398785	0.263595
TAC>TCC	0.16141	0.0449981	0.0118636
TAC>TGC	0.571384	0.262665	0.564195
TAC>TTC	0.0635096	0.0817776	0.222153
TAG>TGG	0.353161	0.245768	0.421289
TAT>TCT	0.158958	0.0136579	0.179402
TAT>TTT	0.188325	0.136634	0.227971
TCA>TTA	1.85153	0.208058	3.91574
TCC>TAC	0.223541	0.164916	2.47419
TCC>TGC	0.196725	0.230986	1.30686
TCG>TGG	0.126796	0	0.67774
TCG>TTG	6.26082	0.936531	0.606346
TCT>TGT	0.94549	0.884367	3.60915
TGA>TCA	0.643751	0.122806	2.21942
TGA>TTA	0.545628	0.32129	1.70927
TGC>TAC	0.969828	0.324595	1.59711
TGC>TCC	0.124912	0.0196471	0.658127
TGC>TTC	0.98536	0.538213	1.59554
TGG>TAG	1.13497	0.41636	2.07253
TGT>TAT	1.24646	0.416931	1.22537
TGT>TCT	0.153367	0.020914	0.998213
TTC>TAC	0.236771	0.21139	0.351454
TTG>TCG	0.340101	0.473383	0.639681

## Sheet: d) Signature weights (MSI)
Table d. Signatures. The signature weights (MSI).
Mutation	Signature 6 weights
AAA>AGA	1.12827
AAA>ATA	0.40893
AAC>ATC	0.0744853
AAG>AGG	1.19359
AAT>ATT	0.249253
ACA>AAA	0
ACC>ATC	0.66869
ACG>AAG	0
ACG>AGG	0.0196493
ACT>AAT	0.239116
ACT>AGT	0.079816
AGC>ACC	0.130508
AGT>AAT	0.242997
ATA>AGA	0
ATC>AAC	0.418275
ATC>AGC	0.203538
ATG>ACG	2.84181
ATT>ACT	0.645568
ATT>AGT	0.404954
CAA>CCA	0.173577
CAA>CGA	1.16828
CAC>CCC	0.227926
CAC>CGC	2.10689
CAC>CTC	0.0118205
CAG>CGG	3.73352
CAT>CCT	0.0812534
CAT>CTT	0
CCA>CAA	0.766066
CCA>CGA	0
CCG>CGG	0
CCT>CAT	3.70795
CCT>CGT	0
CCT>CTT	0.354945
CGA>CAA	4.26826
CGA>CTA	0.134701
CGC>CAC	31.6117
CGC>CTC	0.456114
CGG>CAG	9.664
CGG>CTG	1.2433
CGT>CAT	10.6482
CTA>CAA	0.0117706
CTA>CGA	0.0848936
CTC>CAC	0.529265
CTC>CCC	0.738654
CTG>CAG	0.0888783
CTG>CGG	1.08791
CTT>CAT	0.0593221
CTT>CGT	0
GAA>GCA	0.112438
GAC>GTC	0.584181
GAG>GCG	0.703397
GAT>GGT	1.21401
GCC>GAC	1.66848
GCC>GGC	0.348728
GCG>GGG	0.0791567
GCT>GAT	2.39028
GCT>GTT	6.22275
GGA>GAA	0.0226376
GGC>GAC	10.7096
GGG>GAG	0.394048
GGG>GCG	0
GGG>GTG	2.67298
GGT>GCT	0.0694475
GGT>GTT	0
GTA>GAA	0.0440183
GTC>GCC	2.63872
GTC>GGC	0.41632
GTT>GCT	1.40424
GTT>GGT	0.616469
TAA>TCA	0.00214247
TAA>TTA	0.399031
TAC>TCC	0.0119628
TAC>TGC	1.57623
TAG>TGG	0.762099
TAT>TGT	1.23874
TAT>TTT	0
TCC>TAC	0.659998
TCC>TGC	0.0961053
TCG>TGG	0
TCT>TAT	0.498076
TCT>TGT	0
TCT>TTT	0
TGA>TAA	0.314957
TGA>TCA	0
TGA>TTA	0.0948507
TGC>TAC	5.24691
TGC>TCC	0.0287857
TGC>TTC	0.204183
TGG>TAG	0.505851
TGT>TAT	2.06829
TGT>TCT	0.130844
TTA>TCA	0.322287
TTC>TAC	0.0551496
TTC>TCC	1.19757
TTG>TAG	0
TTT>TGT	0.581844
